# Supplementary material for: Introducing the Futile Recanalization Prediction Score (FRPS): A Novel Approach to Predict and Mitigate Ineffective Recanalization after Endovascular Treatment of Acute Ischemic Stroke
Source: Neurol Int. 2024 May 30;16(3):605–19. doi: 10.3390/neurolint16030045 (PMC11206671; doi:10.3390/neurolint16030045)
Supplement: Supplementary file 1 [file neurolint-16-00045-s001.zip]

Archive with 2 entries (2 files):
- Supplemental_Information_1.pdf
- Supplemental Information_2.pdf
